# Supplementary material for: Genetic Risk Profiling Reveals Altered Glycosyltransferase Expression as a Predictor for Patient Outcome in Neuroblastoma
Source: J Clin Med. 2025 Jan 15;14(2):527. doi: 10.3390/jcm14020527 (PMC11766279; doi:10.3390/jcm14020527)
Supplement: Supplementary file 1 [file jcm-14-00527-s001.zip]

Archive with 2 entries (2 files):
- Supplementary Figures.pdf
- Table S1_cell_surface_related_genes.xls
