# Supplementary material for: Genetic Risk Profiling Reveals Altered Glycosyltransferase Expression as a Predictor for Patient Outcome in Neuroblastoma
Source: J Clin Med. 2025 Jan 15;14(2):527. doi: 10.3390/jcm14020527 (PMC11766279; doi:10.3390/jcm14020527)
Supplement: Supplementary file 1 [file jcm-14-00527-s001.zip › Table S1_cell_surface_related_genes.xls]

## Sheet: CellSurface
AADAT
AAK1
AAMP
ABCA1
ABCA12
ABCA7
ABCB1
ABCB11
ABCB4
ABCB6
ABCC1
ABCC2
ABCC3
ABCC4
ABCC5
ABCC6
ABCC9
ABCG1
ABCG2
ABHD3
ABI1
ACE
ACE2
ACHE
ACIN1
ACKR2
ACKR3
ACKR4
ACOT9
ACP4
ACTL10
ACTN1
ACTR10
ACTR6
ACVR1B
ACVR2A
ACVRL1
ADA
ADAM10
ADAM12
ADAM15
ADAM17
ADAM2
ADAM20
ADAM21
ADAM28
ADAM29
ADAM30
ADAM33
ADAM8
ADAM9
ADAMTS1
ADAMTS13
ADAMTS15
ADAMTS2
ADAMTS7
ADAMTS9
ADAMTSL4
ADAP1
ADCK5
ADCY3
ADCY4
ADCY5
ADCY7
ADCY8
ADCY9
ADCYAP1R1
ADD1
ADD2
ADD3
ADGRA2
ADGRA3
ADGRB2
ADGRD1
ADGRE1
ADGRE5
ADGRF5
ADGRG2
ADGRG6
ADGRG7
ADGRL2
ADGRV1
ADH1A
ADH1B
ADH1C
ADH7
ADIPOQ
ADK
ADORA1
ADPRHL1
ADRA1B
ADRA2B
ADRB2
ADRM1
ADSS2
ADTRP
AFAP1L2
AFDN
AFM
AGER
AGRN
AGTPBP1
AHNAK
AHNAK2
AIFM2
AIMP1
AJAP1
AJM1
AKAP10
AKAP11
AKAP12
AKAP5
AKR1B10
AKR1B15
AKT3
AKTIP
ALCAM
ALDH3A1
ALK
ALOX15B
ALOXE3
ALPG
ALPI
ALPP
AMACR
AMBP
AMDHD1
AMELX
AMER1
AMER2
AMIGO2
AMOT
AMPH
ANGPTL3
ANK2
ANK3
ANKEF1
ANKFN1
ANKIB1
ANKLE2
ANKRA2
ANKRD13A
ANKRD13B
ANKRD30BL
ANKRD35
ANKRD42
ANKRD45
ANKS1B
ANO1
ANO10
ANO2
ANO6
ANOS1
ANPEP
ANTXR1
ANTXR2
ANTXRL
ANXA1
ANXA13
ANXA2
ANXA3
ANXA4
ANXA5
ANXA9
AOC3
AP2M1
APBB1
APBB1IP
APC
APLP1
APMAP
APOA4
APOBR
APOD
APOH
APOLD1
APP
APPL1
AQP1
AQP10
AQP11
AQP3
AQP4
AQP5
ARAF
ARAP1
AREG
ARF1
ARHGAP15
ARHGAP17
ARHGAP18
ARHGAP19
ARHGAP21
ARHGAP22
ARHGAP23
ARHGAP24
ARHGAP29
ARHGAP33
ARHGAP36
ARHGAP40
ARHGAP45
ARHGAP9
ARHGDIG
ARHGEF1
ARHGEF11
ARHGEF12
ARHGEF15
ARHGEF17
ARHGEF18
ARHGEF26
ARHGEF28
ARHGEF40
ARHGEF5
ARHGEF6
ARID4A
ARID5B
ARL13A
ARL4C
ARL9
ARMCX5
ARMH1
ARMH4
ARPC5
ARRB2
ARRDC4
ARSB
ART1
ARVCF
ASAP1
ASAP2
ASB5
ASGR1
ASGR2
ASH2L
ASIC1
ASPM
ASPSCR1
ASTN1
ATG13
ATG3
ATG7
ATIC
ATOX1
ATP10D
ATP12A
ATP13A3
ATP13A5
ATP1A1
ATP1A2
ATP1B2
ATP1B3
ATP23
ATP2A2
ATP2B1
ATP2B4
ATP2C2
ATP4B
ATP5F1A
ATP5F1B
ATP5IF1
ATP6AP2
ATP6V0A2
ATP6V1D
ATP6V1H
ATP8A2
ATP8B1
ATP8B2
ATXN10
ATXN3
ATXN7L3
AVEN
AVPI1
AXIN2
AXL
AZGP1
B2M
B3GALT2
B4GALT1
BACE1
BAIAP2
BAIAP2L1
BANK1
BASP1
BBOF1
BCAM
BCAR1
BCAR3
BCDIN3D
BCL2L12
BCL6B
BCORL1
BCR
BDKRB2
BEND6
BFSP1
BFSP2
BGN
BICD2
BIN2
BLNK
BLVRB
BMP10
BMP2
BMPR1A
BMPR2
BMX
BOC
BORCS5
BRAF
BRPF1
BSDC1
BSN
BSPH1
BST2
BTBD18
BTK
BTN1A1
BTN2A1
BTN2A2
BTN2A3P
BTN3A1
BTN3A2
BTN3A3
BTNL10P
BTNL2
BTNL3
BTNL8
BTNL9
BTRC
BVES
BZW2
C11orf42
C12orf60
C12orf73
C14orf93
C16orf74
C17orf58
C17orf99
C18orf21
C19orf33
C19orf38
C1orf116
C1orf35
C1orf54
C1orf68
C1orf74
C1QBP
C20orf141
C20orf173
C22orf15
C2CD2L
C2orf72
C2orf73
C3
C3orf14
C3orf20
C3orf38
C8A
C8orf33
C9orf153
CA14
CA4
CA9
CACNA1C
CACNA1E
CACNA1I
CACNA2D2
CACNG2
CACNG4
CADM1
CADM4
CALCRL
CALD1
CALHM4
CALML5
CALN1
CALR
CAMK2A
CAMK2B
CAMK2D
CAMK2G
CAP2
CAPN2
CAPN5
CAPS
CAPSL
CARMIL1
CASKIN2
CASP4
CASP7
CASR
CAST
CATSPER2
CAV3
CAVIN1
CAVIN2
CAVIN3
CAVIN4
CC2D1A
CCBE1
CCDC107
CCDC112
CCDC115
CCDC124
CCDC136
CCDC15
CCDC154
CCDC168
CCDC24
CCDC28A
CCDC59
CCDC62
CCDC66
CCDC69
CCDC8
CCDC81
CCDC88A
CCDC93
CCDC97
CCKAR
CCKBR
CCN5
CCNT2
CCNYL1
CCR1
CCR10
CCR2
CCR3
CCR4
CCR5
CCR6
CCR7
CCR8
CCR9
CCRL2
CCT3
CD109
CD14
CD151
CD163
CD163L1
CD164L2
CD180
CD19
CD1A
CD1B
CD1C
CD1D
CD1E
CD2
CD200
CD200R1
CD200R1L
CD207
CD209
CD22
CD226
CD24
CD244
CD248
CD27
CD274
CD276
CD28
CD2AP
CD300A
CD300LB
CD302
CD33
CD34
CD36
CD37
CD38
CD3D
CD3E
CD3G
CD4
CD40
CD40LG
CD44
CD46
CD47
CD48
CD5
CD53
CD55
CD58
CD59
CD5L
CD6
CD63
CD69
CD74
CD79A
CD79B
CD80
CD81
CD83
CD84
CD86
CD8A
CD8B
CD8B2
CD9
CD93
CD99L2
CDAN1
CDC42BPA
CDC42EP1
CDC42EP3
CDC42EP4
CDCA4
CDH1
CDH13
CDH15
CDH17
CDH2
CDH26
CDH3
CDH4
CDH5
CDH6
CDH8
CDIPT
CDK16
CDK5
CDK7
CDRT15
CDV3
CEACAM1
CEACAM19
CEACAM20
CEACAM21
CEACAM3
CEACAM4
CEACAM5
CEACAM6
CEACAM7
CEACAM8
CEBPE
CELSR1
CEMIP2
CEP55
CEP76
CFAP126
CFAP157
CFAP299
CFAP418
CFAP97D1
CFC1
CFC1B
CFL1
CFL2
CFLAR
CFTR
CGN
CHADL
CHIC2
CHMP2A
CHRM2
CHRM3
CHRNA1
CHRNA2
CHRNA3
CHRNA4
CHRNA5
CHRNB2
CHRND
CIAO3
CIB1
CIB3
CIP2A
CKAP5
CLCA2
CLCA4
CLCN3
CLCN5
CLCN6
CLDN19
CLDN2
CLDN20
CLDN23
CLDN4
CLDND1
CLEC10A
CLEC12B
CLEC14A
CLEC17A
CLEC1B
CLEC2A
CLEC2B
CLEC2D
CLEC4A
CLEC4C
CLEC4D
CLEC4E
CLEC4F
CLEC4G
CLEC4M
CLEC5A
CLEC6A
CLEC7A
CLEC9A
CLIC2
CLIC4
CLIC5
CLIP2
CLMP
CLPTM1
CLSTN1
CLSTN2
CLSTN3
CLTB
CLU
CLUL1
CMKLR2
CMTM4
CMTM7
CMYA5
CNGA1
CNGA4
CNGB1
CNKSR2
CNNM1
CNNM4
CNP
CNPY3
CNR1
CNTFR
CNTNAP2
CNTRL
COBL
COG3
COL17A1
COL23A1
COL4A5
COL5A3
COL6A2
COLEC10
COLEC11
COLQ
COMMD4
COMTD1
COPRS
COQ7
CORIN
CORO1B
CORO2A
CORO2B
COX6B2
CPA4
CPEB3
CPM
CPNE9
CPPED1
CPZ
CR1
CRCP
CREB3
CREB5
CRHR2
CRIP1
CRIP2
CRIPTO
CRIPTO3
CRK
CRLF1
CRLF2
CRLF3
CROCC
CRTC1
CRYAB
CRYBG3
CRYL1
CSAD
CSDE1
CSF1
CSF1R
CSF2RA
CSF2RB
CSF3R
CSMD3
CSNK1D
CSPG4
CSPG5
CST6
CST8
CTLA4
CTNNA1
CTNNB1
CTNND1
CTSB
CTSF
CTSK
CTSV
CTTN
CTXN1
CUBN
CUEDC1
CUTA
CUZD1
CWH43
CX3CL1
CX3CR1
CXADR
CXCL10
CXCL12
CXCL9
CXCR1
CXCR2
CXCR3
CXCR4
CXCR5
CXCR6
CYB5D2
CYBC1
CYBRD1
CYFIP2
CYP20A1
CYP2C18
CYP2C8
CYP2C9
CYP2W1
CYTH2
CYTH4
DAAM1
DAB2
DAG1
DAGLB
DAW1
DBN1
DBNL
DCAF16
DCBLD2
DCC
DCHS1
DCHS2
DCSTAMP
DCT
DCUN1D2
DDAH1
DDIAS
DDIT4L
DDR1
DDR2
DDX4
DDX6
DDX60L
DENND6B
DFFA
DGKB
DGKG
DGKH
DHDDS
DHRS7B
DIAPH1
DIAPH3
DIO2
DIP2A
DIRAS1
DIS3L
DISP1
DLG1
DLG2
DLGAP3
DLL1
DLL3
DMD
DMWD
DNAAF4
DNAH6
DNAI2
DNAJA4
DNAJB13
DNAJB4
DNAJC6
DNAJC9
DOCK1
DOCK4
DOCK8
DOK2
DOK3
DPCD
DPP4
DPYSL2
DRD1
DRD4
DRP2
DSC2
DSC3
DSCAML1
DSEL
DSG2
DSTN
DUOX1
DUOX2
DUS1L
DUSP15
DVL1
DVL3
DXO
DYNC1LI1
DYSF
EBI3
ECE1
ECM2
ECSCR
EDIL3
EDNRA
EDNRB
EEF1AKMT1
EEF2
EFCAB2
EFHC1
EFNA5
EFNB1
EFR3A
EFR3B
EGFL7
EGFL8
EGFR
EHBP1
EHBP1L1
EHD1
EHD2
EHD3
EHD4
EIF2B2
EIF4B
EIF5A
EIF5AL1
EIF5B
ELANE
ELAPOR1
ELMO3
ELN
ELSPBP1
EMP2
EMP3
ENAH
ENC1
ENG
ENKD1
ENO1
ENO2
ENO3
ENOX1
ENOX2
ENPEP
ENPP1
ENPP3
ENTPD6
EPB41
EPB41L1
EPB41L2
EPB41L3
EPB41L4A
EPB41L4B
EPB41L5
EPCAM
EPHA2
EPHA3
EPHA4
EPHA5
EPHB1
EPHB2
EPN1
EPO
EPOR
EPPIN
EPS8
EQTN
ERAP1
ERBB2
ERBB3
ERBIN
ERC1
ERCC4
ERF
ERMAP
ERMN
ERP29
ERP44
ERVFRD-1
ESYT2
ETAA1
ETNK1
ETS2
EVA1A
EVA1B
EVI2A
EVI2B
EXOC1
EXOC3
EXOC3L1
EXOC7
EYS
EZR
F10
F2
F2R
F2RL1
F2RL3
F3
FABP2
FABP3
FABP5
FADS2
FAIM
FAM161B
FAM163B
FAM171A1
FAM186A
FAM193A
FAM205A
FAM209A
FAM210B
FAM234A
FAM47E
FAM47E-STBD1
FAM53A
FAM72A
FAM72B
FAM72C
FAM72D
FAP
FAS
FASLG
FASN
FBLN2
FBLN5
FBLN7
FBN1
FBP2
FBRSL1
FBXL2
FBXO16
FBXO38
FBXO41
FBXO45
FBXW11
FCAR
FCER1A
FCER1G
FCER2
FCGBP
FCGR1A
FCGR1BP
FCGR2A
FCGR2B
FCGR2C
FCGR3A
FCGR3B
FCGRT
FCHSD2
FCMR
FCN1
FCN2
FCN3
FCRL1
FCRL2
FCRL3
FCRL4
FCRL5
FCRL6
FCRLA
FCRLB
FER1L5
FER1L6
FERMT2
FFAR1
FFAR4
FGA
FGB
FGD1
FGD5
FGF10
FGF8
FGFBP1
FGFR2
FGFR3
FGG
FGR
FHIT
FHL1
FILIP1
FILIP1L
FKBP2
FLACC1
FLAD1
FLCN
FLNA
FLNB
FLNC
FLOT1
FLOT2
FLRT3
FLT1
FLT3LG
FMN2
FMNL2
FMNL3
FNBP1
FOLH1
FOLR1
FOLR2
FOLR3
FRMD3
FRMD7
FRMD8
FRS2
FSCN1
FSD1L
FTCD
FURIN
FUT2
FUT4
FXYD3
FYB1
FYN
FZD1
FZD10
FZD3
FZD4
FZD5
FZD6
FZD9
GAB1
GAB2
GABARAPL1
GABRA1
GABRA2
GABRA3
GABRA5
GABRG1
GABRG3
GAD1
GADL1
GAGE1
GAGE10
GAGE12C
GAGE12D
GAGE12E
GAGE12F
GAGE12G
GAGE12H
GAGE12J
GAGE13
GAGE2A
GAGE2E
GALNT10
GALNT12
GALR1
GAP43
GAPDH
GAPT
GAPVD1
GAS2
GAS2L1
GAS7
GAS8
GBP4
GCA
GCC1
GCLM
GDE1
GDI1
GDI2
GFI1B
GFOD1
GFRA1
GFRA2
GFRA3
GFRA4
GFRAL
GGTA1
GHR
GHRHR
GHSR
GINM1
GIPC1
GJB7
GJC1
GJC2
GJD3
GLDN
GLI1
GLO1
GLP2R
GLRA1
GLRA2
GLRA3
GLRX
GLUL
GMIP
GNAI2
GNAQ
GNAS
GNB1
GNB2
GNB3
GNB4
GNG2
GP1BA
GP2
GP6
GP9
GPBP1
GPBP1L1
GPC1
GPC2
GPC3
GPC4
GPC5
GPC6
GPI
GPIHBP1
GPR142
GPR143
GPR148
GPR156
GPR157
GPR160
GPR171
GPR173
GPR174
GPR183
GPR20
GPR27
GPR37
GPR37L1
GPR50
GPR63
GPRC5A
GPRC5B
GPRC5C
GPRIN1
GPRIN2
GPX8
GRAMD1A
GRAMD1B
GRAMD1C
GRAP2
GRB7
GREM1
GRIA1
GRIA2
GRID2IP
GRIK1
GRIK5
GRIN1
GRIN2A
GRIN2B
GRK3
GRK4
GRK5
GRPR
GSDMA
GSR
GTSE1
GUCA1A
GUK1
GYPA
GYPC
H1-1
H2BC1
HAPLN3
HARBI1
HAS1
HAUS7
HAVCR1
HAVCR2
HBEGF
HCFC2
HCK
HCLS1
HCRTR2
HCST
HEG1
HELZ
HENMT1
HERC2
HERPUD1
HFE
HHIP
HHLA2
HIF3A
HILPDA
HINT1
HIP1R
HJV
HLA-A
HLA-B
HLA-C
HLA-DMA
HLA-DPA1
HLA-DPB1
HLA-DRA
HLA-DRB1
HLA-E
HLA-F
HLA-G
HLA-H
HM13
HMGB1
HMGCS1
HMMR
HMOX1
HNRNPU
HOMER3
HPN
HPS3
HPS4
HRG
HRH1
HS6ST2
HS6ST3
HSFX1
HSFX2
HSH2D
HSP90AA1
HSP90AB1
HSPA2
HSPA5
HSPA8
HSPB1
HSPD1
HTR1B
HTR3B
HTR7
HTRA1
HUNK
HYAL2
HYAL4
HYCC1
HYI
HYLS1
ICAM1
ICAM2
ICOS
ICOSLG
IDE
IFFO2
IFIT5
IFITM1
IFITM5
IFNGR1
IFRD1
IGF1R
IGF2R
IGFL2
IGFLR1
IGHM
IGKV3-11
IGKV3-15
IGKV3-20
IGKV3-7
IGKV3D-11
IGKV3D-15
IGKV3D-20
IGKV3D-7
IGKV3OR2-268
IGSF21
IGSF3
IGSF5
IKZF5
IL10RA
IL11RA
IL12B
IL12RB1
IL12RB2
IL13
IL13RA1
IL13RA2
IL15RA
IL16
IL17A
IL17RB
IL17RC
IL1A
IL1R1
IL1RAPL1
IL1RAPL2
IL1RL1
IL21R
IL23R
IL27
IL27RA
IL2RA
IL2RB
IL2RG
IL31RA
IL36G
IL3RA
IL4R
IL5RA
IL6R
IL6ST
IL7R
IL9R
ILDR2
IMPG1
INPP5A
INSR
INTS12
INTU
IPCEF1
IQCE
IQGAP1
IQGAP2
IRAG2
IRAK1
IRAK4
IRS1
ISLR
ISLR2
ITGA1
ITGA10
ITGA11
ITGA2
ITGA2B
ITGA3
ITGA4
ITGA5
ITGA6
ITGA7
ITGA8
ITGA9
ITGAD
ITGAE
ITGAL
ITGAM
ITGAV
ITGAX
ITGB1
ITGB2
ITGB3
ITGB4
ITGB5
ITGB6
ITGB7
ITGB8
ITGBL1
ITM2A
ITPKA
ITPRID2
ITSN1
ITSN2
IYD
IZUMO1R
JAG1
JAK2
JAK3
JAM2
JAML
JMJD4
JPT2
JUP
KANK1
KANK3
KANSL2
KARS1
KATNB1
KCNA1
KCNA5
KCNA6
KCNA7
KCNAB1
KCNB1
KCNB2
KCNC1
KCNE1
KCNE2
KCNE3
KCNG4
KCNH2
KCNH5
KCNH8
KCNJ13
KCNJ15
KCNJ3
KCNK17
KCNK2
KCNK6
KCNK7
KCNK9
KCNN2
KCNN3
KCNN4
KCNQ1
KCNQ3
KCNS1
KCNS3
KCNT1
KCNU1
KCNV1
KDF1
KDR
KEL
KIAA1328
KIAA1522
KIAA1958
KIF14
KIF17
KIF19
KIF21B
KIF26A
KIF26B
KIF5A
KISS1R
KIT
KLC1
KLC2
KLF9
KLHDC7B
KLHL41
KLHL5
KLHL6
KLHL7
KLK7
KLRB1
KLRC1
KLRC2
KLRC3
KLRC4
KLRC4-KLRK1
KLRD1
KLRF1
KLRK1
KMT2D
KMT5B
KNDC1
KNSTRN
KNTC1
KPTN
KRBOX5
KRT10
KRT4
KRT75
KRT77
KRTAP25-1
L1CAM
LAG3
LAIR1
LAMA4
LAMC1
LAMP1
LAMP3
LAMTOR1
LAPTM4A
LASP1
LAT
LAT2
LAX1
LAYN
LBP
LCP1
LCT
LCTL
LDB2
LDLR
LEMD1
LENG1
LEP
LEPR
LGALS3
LGALS4
LGALS8
LGR6
LHCGR
LHFPL2
LIFR
LILRA5
LILRA6
LILRB1
LILRB2
LILRB3
LILRB4
LIMA1
LINGO1
LIPG
LIPI
LIPJ
LMAN2
LMCD1
LMO7
LMOD2
LMTK2
LNX2
LONRF1
LONRF3
LOXHD1
LPAR1
LPAR2
LPAR3
LPAR4
LPAR6
LPIN1
LPIN2
LPL
LPP
LRAT
LRCH2
LRFN1
LRFN2
LRFN3
LRFN4
LRFN5
LRP1
LRP11
LRP12
LRP2
LRP4
LRP6
LRP8
LRPAP1
LRRC15
LRRC24
LRRC26
LRRC32
LRRC45
LRRC46
LRRC69
LRRC7
LRRC8A
LRRC9
LRRFIP2
LRRIQ3
LRRTM1
LSMEM2
LSR
LST1
LTB4R2
LTF
LUZP2
LY6D
LY6G5B
LY6G5C
LY6G6C
LY6G6D
LY6K
LY75
LY9
LYN
LYPD1
LYST
LYZL6
LZTS1
LZTS2
MACF1
MADD
MAK
MAMDC2
MAP2
MAP2K1
MAP2K7
MAP3K12
MAP3K21
MAP3K5
MAP3K6
MAP3K7
MAP4
MAP4K1
MAP4K5
MAP7D3
MAPK8IP1
MAPK9
MAPT
MARCHF10
MARCHF7
MARCKS
MARK2
MAS1
MAS1L
MAT2B
MATCAP2
MBL2
MBP
MC5R
MCAM
MCEMP1
MCF2
MCTS1
MCTS2
MDGA1
ME1
MEFV
MEGF10
MELTF
MERTK
MET
METAP1
METAP2
METTL25
MFAP3
MFGE8
MFSD1
MFSD2A
MGAT4C
MICA
MICAL1
MICAL2
MICAL3
MICB
MIEN1
MIF
MILR1
MISP
MKLN1
MKRN3
MLF1
MLF2
MLIP
MLKL
MLNR
MMACHC
MME
MMP10
MMP15
MMP16
MMP24
MMP25
MOG
MORN3
MPHOSPH8
MPHOSPH9
MPI
MPIG6B
MPL
MPP1
MPZL1
MR1
MRC1
MRGPRF
MRGPRX1
MRNIP
MRPL42
MRPL44
MRPL58
MS4A1
MS4A12
MS4A14
MS4A15
MS4A2
MSLN
MSLNL
MSN
MST1R
MTCP1
MTM1
MTPN
MTSS1
MUC1
MUC16
MUC17
MUC20
MXRA8
MYD88
MYH11
MYH9
MYL4
MYLK
MYO10
MYO18A
MYO1B
MYO1C
MYO1E
MYO1G
MYO3A
MYO5B
MYO9A
MYOF
N4BP2
NAA35
NAB1
NAIF1
NALCN
NAP1L2
NAPG
NCAM1
NCAM2
NCK1
NCKAP1L
NCKAP5
NCKIPSD
NCOA1
NCR2
NCS1
NDC1
NDP
NDRG4
NECTIN2
NECTIN4
NEO1
NEU3
NEXN
NF1
NF2
NFAM1
NFE2L2
NFKBID
NFX1
NGEF
NGFR
NHSL2
NIBAN1
NIBAN2
NID2
NINJ2
NKTR
NKX2-8
NLGN1
NLGN2
NLGN3
NLGN4X
NLGN4Y
NLRC4
NLRX1
NMB
NMBR
NME5
NMT1
NMT2
NMUR2
NOD2
NOS1
NOTCH1
NOTCH2
NOTCH3
NOTCH4
NOXRED1
NPAP1
NPFFR2
NPL
NPR1
NPTN
NPTXR
NRAS
NRCAM
NRDC
NRP2
NRROS
NRSN1
NRXN1
NSD1
NSFL1C
NT5C1B
NT5C1B-RDH14
NT5E
NTNG1
NTNG2
NTRK1
NTRK2
NTSR1
NUDCD3
NUMB
NUP35
NUS1
OAS3
OBSCN
OCA2
OCLN
OCM
OCM2
ODR4
OGT
OLFM4
OLIG2
OLR1
OPHN1
OPRK1
OR10P1
OR13C2
OR13C5
OR13C9
OR2C3
OR6B2
OR6B3
OR6C6
OSBPL6
OSBPL7
OSCAR
OSCP1
OSMR
OSR2
OTOA
OTOP2
OTULIN
OXGR1
P2RX1
P2RX5
P2RX7
P2RY1
P2RY12
P3H3
P4HB
PACC1
PACS1
PACSIN2
PACSIN3
PAFAH1B2
PAG1
PAIP1
PAK1
PAK4
PALLD
PALM
PALM2AKAP2
PALM3
PALMD
PALS1
PANX1
PANX2
PAQR8
PARD3
PARD6A
PARD6B
PARD6G
PARP6
PARVB
PAWR
PCBD2
PCDH15
PCDH17
PCDH7
PCDHA1
PCDHA12
PCDHA4
PCDHA5
PCDHB1
PCDHB11
PCDHB12
PCDHB16
PCDHB4
PCDHB5
PCDHGA1
PCDHGA10
PCDHGA11
PCDHGA12
PCDHGA2
PCDHGA3
PCDHGA4
PCDHGA5
PCDHGA6
PCDHGA7
PCDHGA8
PCDHGA9
PCDHGB1
PCDHGB2
PCDHGB3
PCDHGB4
PCDHGB5
PCDHGB6
PCDHGB7
PCDHGC3
PCDHGC4
PCDHGC5
PCLO
PCMTD1
PCSK6
PCSK9
PDAP1
PDCD1
PDCD1LG2
PDCD7
PDE3A
PDE4A
PDE4D
PDE9A
PDGFA
PDGFB
PDGFC
PDGFRA
PDHX
PDIA3
PDIA4
PDLIM1
PDLIM4
PDLIM5
PDPN
PDZD2
PDZD8
PEBP1
PECAM1
PFDN1
PGAP3
PGLYRP4
PGPEP1L
PGRMC2
PGS1
PHACTR1
PHACTR2
PHACTR4
PHB1
PHB2
PHEX
PHF20L1
PHGDH
PHLDB1
PHLDB2
PHLDB3
PHOSPHO1
PHPT1
PI3
PI4K2A
PI4KA
PICALM
PIEZO2
PIGB
PIGN
PIGW
PIGX
PIK3AP1
PIK3C2G
PIK3CG
PIK3R6
PIP4K2A
PIP4K2C
PIP5K1A
PIRT
PITPNM3
PKD1
PKD1L3
PKD2
PKD2L1
PKD2L2
PKHD1
PKIG
PKN1
PKN2
PKP1
PKP4
PLA2G1B
PLA2G4D
PLA2G6
PLA2R1
PLAA
PLAT
PLAU
PLAUR
PLCB1
PLCB2
PLCD3
PLCD4
PLCG1
PLD1
PLEKHA4
PLEKHG3
PLEKHH2
PLEKHN1
PLEKHO2
PLET1
PLG
PLIN4
PLPP1
PLPP2
PLPPR5
PLS1
PLS3
PLSCR1
PLVAP
PLXNA3
PLXNA4
PLXNB2
PLXNB3
PNCK
PNISR
PODXL
POLE
POU2F3
PPEF1
PPFIA2
PPFIA4
PPFIBP1
PPIP5K1
PPL
PPM1A
PPM1F
PPP1CA
PPP1R12A
PPP1R12B
PPP1R16A
PPP1R16B
PPP1R18
PPP1R27
PPP1R32
PPP1R3C
PPP1R9A
PPP2R1B
PPP3R1
PPP3R2
PPP4C
PPP4R1
PPP6R3
PPTC7
PRAME
PRC1
PRDX6
PRELP
PRIMA1
[truncated: 839 more rows]
